# Supplementary material for: Uncovering the Key Role of Distortion in Bioorthogonal Tetrazine Tools That Defy the Reactivity/Stability Trade-Off
Source: J Am Chem Soc. 2022 May 2;144(18):8171–7. doi: 10.1021/jacs.2c01056 (PMC9100665; doi:10.1021/jacs.2c01056)
Supplement: Supplementary file 2 — ja2c01056_si_002.zip [file ja2c01056_si_002.zip]

Archive with 27 entries (26 files):
- coordinates/
- coordinates/2Pyr.xyz
- coordinates/2Pyr_ethylene_TS.xyz
- coordinates/2Pyr_TCO_consistent_geometry.xyz
- coordinates/2Pyr_TCO_TS.xyz
- coordinates/3Pyr.xyz
- coordinates/3Pyr_ethylene_TS.xyz
- coordinates/3Pyr_TCO_consistent_geometry.xyz
- coordinates/3Pyr_TCO_TS.xyz
- coordinates/4Pyr.xyz
- coordinates/4Pyr_ethylene_TS.xyz
- coordinates/4Pyr_TCO_consistent_geometry.xyz
- coordinates/4Pyr_TCO_TS.xyz
- coordinates/ethylene.xyz
- coordinates/MV.xyz
- coordinates/MVE.xyz
- coordinates/MVE_TCO_TS.xyz
- coordinates/MV_TCO_TS.xyz
- coordinates/Ph.xyz
- coordinates/Ph_ethylene_TS.xyz
- coordinates/Ph_TCO_consistent_geometry.xyz
- coordinates/Ph_TCO_TS.xyz
- coordinates/TCO.xyz
- coordinates/Me2Pyr.xyz
- coordinates/Me3Pyr.xyz
- coordinates/Me4Pyr.xyz
- coordinates/MePh.xyz
