# Supplementary material for: Uncovering the Key Role of Distortion in Bioorthogonal Tetrazine Tools That Defy the Reactivity/Stability Trade-Off
Source: J Am Chem Soc. 2022 May 2;144(18):8171–7. doi: 10.1021/jacs.2c01056 (PMC9100665; doi:10.1021/jacs.2c01056)
Supplement: Supplementary file 2 — ja2c01056_si_002.zip [file ja2c01056_si_002.zip › coordinates/2Pyr.xyz]

17
C7N5H5
C        0.708020000     -0.007300000      0.003804000
C        1.396347000      1.200431000      0.099513000
C        2.641165000     -1.205010000     -0.104583000
C        2.783140000      1.168054000      0.093420000
H        0.849978000      2.130589000      0.174358000
C        3.422634000     -0.057755000     -0.010223000
H        3.106445000     -2.182250000     -0.191671000
H        3.352253000      2.086963000      0.168863000
H        4.502986000     -0.131369000     -0.019731000
C       -0.781026000     -0.016406000      0.008879000
C       -3.323359000      0.007415000     -0.020925000
N       -1.414434000     -1.189036000      0.140136000
N       -2.723352000     -1.172793000      0.120471000
N       -2.705599000      1.180191000     -0.124340000
N       -1.396548000      1.164928000     -0.111015000
H       -4.405499000      0.013188000     -0.043975000
N        1.313120000     -1.190961000     -0.097702000
