# Supplementary material for: Uncovering the Key Role of Distortion in Bioorthogonal Tetrazine Tools That Defy the Reactivity/Stability Trade-Off
Source: J Am Chem Soc. 2022 May 2;144(18):8171–7. doi: 10.1021/jacs.2c01056 (PMC9100665; doi:10.1021/jacs.2c01056)
Supplement: Supplementary file 2 — ja2c01056_si_002.zip [file ja2c01056_si_002.zip › coordinates/2Pyr_ethylene_TS.xyz]

23
C9N5H9
C       -0.439873000      0.260899000     -0.271214000
C       -2.906516000      0.306501000     -0.319849000
C       -2.497178000     -1.109948000      1.218305000
H       -3.057881000     -0.550639000      1.958305000
C       -1.127260000     -1.154198000      1.283749000
H       -0.567415000     -1.937520000      0.787282000
N       -2.306690000     -0.329403000     -1.372717000
N       -1.028962000     -0.358164000     -1.345970000
N       -2.309359000      1.414911000      0.209992000
N       -1.029099000      1.385225000      0.234039000
C        1.038365000      0.136344000     -0.137093000
C        1.811621000      1.227162000      0.249410000
C        2.865148000     -1.216257000     -0.302099000
C        3.184624000      1.054873000      0.349939000
H        1.338322000      2.177576000      0.455263000
C        3.727223000     -0.189763000      0.065758000
H        3.250517000     -2.207126000     -0.522844000
H        3.819768000      1.882907000      0.642123000
H        4.793174000     -0.369054000      0.130445000
H       -3.987657000      0.284709000     -0.296657000
H       -0.601562000     -0.599933000      2.052651000
H       -3.038374000     -1.891540000      0.697674000
N        1.547566000     -1.067291000     -0.400441000
