# Supplementary material for: Uncovering the Key Role of Distortion in Bioorthogonal Tetrazine Tools That Defy the Reactivity/Stability Trade-Off
Source: J Am Chem Soc. 2022 May 2;144(18):8171–7. doi: 10.1021/jacs.2c01056 (PMC9100665; doi:10.1021/jacs.2c01056)
Supplement: Supplementary file 2 — ja2c01056_si_002.zip [file ja2c01056_si_002.zip › coordinates/2Pyr_TCO_consistent_geometry.xyz]

39
C15N5H19
C       -1.044652000      1.212253000     -0.005253000
C        0.983980000      2.589191000     -0.281014000
C        1.846251000      0.620632000     -0.219679000
H        2.252527000      0.723820000     -1.224968000
C        0.772780000     -0.227909000     -0.077894000
H        0.488742000     -0.523915000      0.929535000
N        0.405964000      2.632468000      0.956602000
N       -0.637382000      1.903569000      1.102006000
N        0.188990000      2.488686000     -1.384423000
N       -0.860442000      1.764035000     -1.235739000
C        0.419409000     -1.189015000     -1.167436000
H       -0.640971000     -1.453551000     -1.165301000
H        0.654437000     -0.749961000     -2.142181000
C        2.849865000      0.735700000      0.894173000
H        3.385330000      1.689187000      0.874312000
H        2.336112000      0.668136000      1.857611000
C        1.254378000     -2.472452000     -0.954787000
H        1.080524000     -3.128428000     -1.813601000
H        0.865507000     -3.004089000     -0.078647000
C        3.866493000     -0.417298000      0.758743000
H        4.521681000     -0.387509000      1.635075000
H        4.509269000     -0.225894000     -0.108775000
C        3.264622000     -1.828450000      0.629874000
H        4.040129000     -2.533371000      0.942192000
H        2.456783000     -1.945531000      1.361345000
C        2.768769000     -2.261161000     -0.779851000
H        3.252675000     -3.209697000     -1.028865000
H        3.123665000     -1.548907000     -1.533907000
C       -2.146236000      0.230463000      0.160093000
C       -3.111356000      0.070549000     -0.830738000
C       -3.083199000     -1.391809000      1.458290000
C       -4.105236000     -0.876701000     -0.633410000
H       -3.070721000      0.679900000     -1.723377000
C       -4.096280000     -1.624390000      0.535203000
H       -3.037725000     -1.962475000      2.381107000
H       -4.875322000     -1.026060000     -1.381200000
H       -4.851504000     -2.375364000      0.730975000
H        1.904988000      3.144229000     -0.402245000
N       -2.122474000     -0.489546000      1.282798000
