# Supplementary material for: Uncovering the Key Role of Distortion in Bioorthogonal Tetrazine Tools That Defy the Reactivity/Stability Trade-Off
Source: J Am Chem Soc. 2022 May 2;144(18):8171–7. doi: 10.1021/jacs.2c01056 (PMC9100665; doi:10.1021/jacs.2c01056)
Supplement: Supplementary file 2 — ja2c01056_si_002.zip [file ja2c01056_si_002.zip › coordinates/2Pyr_TCO_TS.xyz]

39
C15N5H19
C       -1.039551000      1.212773000     -0.007569000
C        0.978206000      2.606917000     -0.285661000
C        1.849176000      0.615688000     -0.221284000
H        2.255605000      0.724968000     -1.225804000
C        0.771107000     -0.224399000     -0.082584000
H        0.485380000     -0.521911000      0.923936000
N        0.405255000      2.640147000      0.952466000
N       -0.634585000      1.905162000      1.099236000
N        0.186362000      2.495398000     -1.387872000
N       -0.859760000      1.764795000     -1.238010000
C        0.418033000     -1.184452000     -1.173901000
H       -0.643056000     -1.446072000     -1.176140000
H        0.657884000     -0.746054000     -2.147780000
C        2.847695000      0.733760000      0.895380000
H        3.385207000      1.686070000      0.875241000
H        2.330697000      0.668487000      1.857246000
C        1.248899000     -2.469870000     -0.957628000
H        1.076548000     -3.126302000     -1.816443000
H        0.855532000     -2.999852000     -0.082450000
C        3.862296000     -0.422268000      0.764972000
H        4.513737000     -0.394002000      1.644140000
H        4.509190000     -0.232919000     -0.099917000
C        3.256730000     -1.831748000      0.633842000
H        4.029538000     -2.538816000      0.948062000
H        2.446565000     -1.946771000      1.363026000
C        2.763463000     -2.262886000     -0.777426000
H        3.245276000     -3.212924000     -1.024892000
H        3.122959000     -1.551774000     -1.530377000
C       -2.138994000      0.228159000      0.159626000
C       -3.106851000      0.068392000     -0.828476000
C       -3.070466000     -1.396158000      1.459070000
C       -4.099075000     -0.880224000     -0.629232000
H       -3.069485000      0.678640000     -1.720625000
C       -4.085790000     -1.629123000      0.538536000
H       -3.021728000     -1.967584000      2.381236000
H       -4.871140000     -1.029729000     -1.374941000
H       -4.839492000     -2.381267000      0.735670000
H        1.900402000      3.159611000     -0.407713000
N       -2.111401000     -0.492526000      1.281683000
