# Supplementary material for: Uncovering the Key Role of Distortion in Bioorthogonal Tetrazine Tools That Defy the Reactivity/Stability Trade-Off
Source: J Am Chem Soc. 2022 May 2;144(18):8171–7. doi: 10.1021/jacs.2c01056 (PMC9100665; doi:10.1021/jacs.2c01056)
Supplement: Supplementary file 2 — ja2c01056_si_002.zip [file ja2c01056_si_002.zip › coordinates/3Pyr.xyz]

17
C7N5H5
C        0.690854000      0.011819000      0.000005000
C        1.410866000     -1.185192000      0.000010000
H        0.881334000     -2.131418000      0.000020000
C       -0.784094000      0.005207000      0.000007000
C       -3.330506000      0.000753000     -0.000016000
N       -1.415108000      1.186906000      0.000022000
N       -2.723150000      1.184629000      0.000009000
N       -2.718218000     -1.181103000     -0.000012000
N       -1.410684000     -1.179344000      0.000000000
H       -4.412683000     -0.001582000     -0.000034000
C        1.403077000      1.210365000     -0.000006000
H        0.872776000      2.154283000     -0.000010000
C        2.786117000      1.158379000     -0.000012000
H        3.379443000      2.063931000     -0.000021000
C        3.404673000     -0.086281000     -0.000006000
H        4.488152000     -0.160346000     -0.000011000
N        2.739312000     -1.241827000      0.000005000
