# Supplementary material for: Uncovering the Key Role of Distortion in Bioorthogonal Tetrazine Tools That Defy the Reactivity/Stability Trade-Off
Source: J Am Chem Soc. 2022 May 2;144(18):8171–7. doi: 10.1021/jacs.2c01056 (PMC9100665; doi:10.1021/jacs.2c01056)
Supplement: Supplementary file 2 — ja2c01056_si_002.zip [file ja2c01056_si_002.zip › coordinates/3Pyr_ethylene_TS.xyz]

23
C9N5H9
C        0.440424000      0.033269000     -0.380438000
C        2.913606000      0.031575000     -0.423553000
C        2.512024000     -0.115509000      1.635878000
H        3.061854000     -1.044614000      1.732141000
C        1.140877000     -0.121772000      1.722445000
H        0.602644000      0.781430000      1.983131000
N        2.319012000      1.233945000     -0.696580000
N        1.041396000      1.232145000     -0.666294000
N        2.313905000     -1.117344000     -0.864925000
N        1.036584000     -1.115201000     -0.836002000
C       -1.029184000      0.027487000     -0.209452000
C       -3.113650000      1.149510000      0.105988000
H       -3.706909000      2.049050000      0.212800000
H        3.995001000      0.027539000     -0.399592000
H        0.603063000     -1.053639000      1.848100000
H        3.062426000      0.789667000      1.865152000
C       -1.735682000     -1.174061000     -0.157555000
H       -1.205566000     -2.114371000     -0.267836000
C       -1.741515000      1.215518000     -0.071440000
H       -1.222235000      2.165186000     -0.113170000
N       -3.052783000     -1.246657000      0.015832000
C       -3.720699000     -0.099872000      0.143401000
H       -4.794272000     -0.185330000      0.283418000
