# Supplementary material for: Uncovering the Key Role of Distortion in Bioorthogonal Tetrazine Tools That Defy the Reactivity/Stability Trade-Off
Source: J Am Chem Soc. 2022 May 2;144(18):8171–7. doi: 10.1021/jacs.2c01056 (PMC9100665; doi:10.1021/jacs.2c01056)
Supplement: Supplementary file 2 — ja2c01056_si_002.zip [file ja2c01056_si_002.zip › coordinates/3Pyr_TCO_consistent_geometry.xyz]

39
C15N5H19
C       -1.037016000      1.198417000     -0.078465000
C        1.003415000      2.567527000     -0.373528000
C        1.863089000      0.602985000     -0.218487000
H        2.277987000      0.669370000     -1.223151000
C        0.785315000     -0.237239000     -0.058414000
H        0.512142000     -0.504772000      0.960557000
N        0.407006000      2.655655000      0.850702000
N       -0.641912000      1.936085000      1.002964000
N        0.231161000      2.411140000     -1.487724000
N       -0.819263000      1.693503000     -1.331787000
C        0.453772000     -1.246987000     -1.110381000
H       -0.604194000     -1.519219000     -1.109937000
H        0.698624000     -0.845372000     -2.098760000
C        2.856457000      0.763439000      0.898602000
H        3.386639000      1.718564000      0.848356000
H        2.336226000      0.728159000      1.860460000
C        1.292423000     -2.516436000     -0.838044000
H        1.126383000     -3.207138000     -1.670653000
H        0.898793000     -3.014524000      0.055555000
C        3.881239000     -0.387049000      0.813135000
H        4.529727000     -0.319144000      1.692180000
H        4.528697000     -0.223299000     -0.056406000
C        3.290562000     -1.806190000      0.733223000
H        4.070162000     -2.492885000      1.074238000
H        2.480762000     -1.904076000      1.465558000
C        2.804706000     -2.294032000     -0.661549000
H        3.292133000     -3.250349000     -0.870132000
H        3.163404000     -1.611113000     -1.440520000
C       -2.155837000      0.254339000      0.109190000
C       -2.936488000     -0.170859000     -0.962624000
C       -3.954763000     -1.079448000     -0.722889000
H       -2.741835000      0.213220000     -1.956278000
H       -4.588381000     -1.432716000     -1.526852000
H        1.923454000      3.122324000     -0.502153000
C       -2.439802000     -0.261749000      1.373968000
H       -1.850410000      0.056197000      2.228231000
C       -4.151325000     -1.532574000      0.575593000
H       -4.939079000     -2.247204000      0.795227000
N       -3.411577000     -1.137811000      1.612744000
