# Supplementary material for: Uncovering the Key Role of Distortion in Bioorthogonal Tetrazine Tools That Defy the Reactivity/Stability Trade-Off
Source: J Am Chem Soc. 2022 May 2;144(18):8171–7. doi: 10.1021/jacs.2c01056 (PMC9100665; doi:10.1021/jacs.2c01056)
Supplement: Supplementary file 2 — ja2c01056_si_002.zip [file ja2c01056_si_002.zip › coordinates/3Pyr_TCO_TS.xyz]

39
C15N5H19
C       -1.045899000      1.202826000     -0.075924000
C        1.006396000      2.554453000     -0.367728000
C        1.861896000      0.605170000     -0.217518000
H        2.275824000      0.668498000     -1.222875000
C        0.789957000     -0.242449000     -0.054297000
H        0.515779000     -0.506730000      0.965251000
N        0.407248000      2.649489000      0.855626000
N       -0.645887000      1.935870000      1.006259000
N        0.232676000      2.407067000     -1.483233000
N       -0.821793000      1.695300000     -1.328761000
C        0.455766000     -1.251850000     -1.104615000
H       -0.601915000     -1.525499000     -1.099743000
H        0.696581000     -0.850218000     -2.093978000
C        2.859388000      0.764691000      0.897085000
H        3.387509000      1.721005000      0.846755000
H        2.342188000      0.727362000      1.860498000
C        1.297550000     -2.520080000     -0.835074000
H        1.130128000     -3.210749000     -1.667395000
H        0.907679000     -3.018983000      0.059681000
C        3.886000000     -0.383401000      0.806871000
H        4.538360000     -0.314177000      1.682966000
H        4.529299000     -0.218164000     -0.065498000
C        3.298536000     -1.804058000      0.729615000
H        4.080881000     -2.488550000      1.068769000
H        2.491176000     -1.903500000      1.464461000
C        2.809832000     -2.294406000     -0.663254000
H        3.298499000     -3.250026000     -0.872098000
H        3.164978000     -1.611669000     -1.443998000
C       -2.164915000      0.259472000      0.109355000
C       -2.940442000     -0.168968000     -0.964952000
C       -3.959025000     -1.077811000     -0.727566000
H       -2.741720000      0.212966000     -1.958643000
H       -4.588736000     -1.433543000     -1.533505000
H        1.926982000      3.108685000     -0.495368000
C       -2.453891000     -0.254136000      1.374101000
H       -1.868205000      0.065982000      2.230086000
C       -4.160996000     -1.528019000      0.571020000
H       -4.949183000     -2.242730000      0.788825000
N       -3.426105000     -1.130379000      1.610553000
