# Supplementary material for: Uncovering the Key Role of Distortion in Bioorthogonal Tetrazine Tools That Defy the Reactivity/Stability Trade-Off
Source: J Am Chem Soc. 2022 May 2;144(18):8171–7. doi: 10.1021/jacs.2c01056 (PMC9100665; doi:10.1021/jacs.2c01056)
Supplement: Supplementary file 2 — ja2c01056_si_002.zip [file ja2c01056_si_002.zip › coordinates/4Pyr.xyz]

17
C7N5H5
C       -0.687341000      0.000000000      0.000001000
C       -1.400290000      1.195990000      0.000014000
C       -2.786947000      1.137480000     -0.000002000
H       -0.884728000      2.146896000      0.000031000
H       -3.368585000      2.054234000      0.000027000
C        0.792941000      0.000000000      0.000004000
C        3.336651000      0.000000000     -0.000004000
N        1.419197000     -1.182663000      0.000015000
N        2.727389000     -1.183307000      0.000011000
N        2.727389000      1.183307000     -0.000012000
N        1.419197000      1.182663000     -0.000013000
H        4.418884000      0.000000000      0.000002000
C       -1.400290000     -1.195990000     -0.000013000
H       -0.884728000     -2.146896000     -0.000029000
N       -3.481589000      0.000000000     -0.000001000
C       -2.786947000     -1.137480000      0.000001000
H       -3.368585000     -2.054234000     -0.000029000
