# Supplementary material for: Uncovering the Key Role of Distortion in Bioorthogonal Tetrazine Tools That Defy the Reactivity/Stability Trade-Off
Source: J Am Chem Soc. 2022 May 2;144(18):8171–7. doi: 10.1021/jacs.2c01056 (PMC9100665; doi:10.1021/jacs.2c01056)
Supplement: Supplementary file 2 — ja2c01056_si_002.zip [file ja2c01056_si_002.zip › coordinates/4Pyr_ethylene_TS.xyz]

23
C9N5H9
C        0.449548000      0.000092000     -0.390035000
C        2.919938000      0.000094000     -0.418512000
C        2.500739000     -0.000362000      1.650324000
H        3.049944000     -0.920257000      1.814371000
C        1.129539000     -0.000392000      1.728114000
H        0.589767000      0.919600000      1.917202000
N        2.325520000      1.178869000     -0.779498000
N        1.047572000      1.176638000     -0.757364000
N        2.325516000     -1.178512000     -0.780037000
N        1.047568000     -1.176289000     -0.757903000
C       -1.022855000      0.000052000     -0.218412000
C       -3.103993000      1.136551000      0.065322000
C       -3.103948000     -1.136595000      0.065068000
H       -3.679956000      2.054025000      0.141611000
H       -3.679875000     -2.054109000      0.141155000
H        4.000901000      0.000084000     -0.381785000
H        0.589788000     -0.920482000      1.916781000
H        3.049929000      0.919469000      1.814775000
C       -1.729947000     -1.194323000     -0.121714000
H       -1.220025000     -2.145631000     -0.200330000
C       -1.729993000      1.194377000     -0.121447000
H       -1.220109000      2.145722000     -0.199853000
N       -3.793968000     -0.000046000      0.161061000
