# Supplementary material for: Uncovering the Key Role of Distortion in Bioorthogonal Tetrazine Tools That Defy the Reactivity/Stability Trade-Off
Source: J Am Chem Soc. 2022 May 2;144(18):8171–7. doi: 10.1021/jacs.2c01056 (PMC9100665; doi:10.1021/jacs.2c01056)
Supplement: Supplementary file 2 — ja2c01056_si_002.zip [file ja2c01056_si_002.zip › coordinates/4Pyr_TCO_consistent_geometry.xyz]

39
C15N5H19
C       -1.030454000      1.207343000     -0.080947000
C        1.010648000      2.567288000     -0.384831000
C        1.862796000      0.600327000     -0.219268000
H        2.278482000      0.659454000     -1.224034000
C        0.783413000     -0.238906000     -0.055456000
H        0.508877000     -0.500851000      0.964611000
N        0.415654000      2.665417000      0.840084000
N       -0.633235000      1.947301000      0.997051000
N        0.235368000      2.409871000     -1.497717000
N       -0.817127000      1.697308000     -1.336512000
C        0.452197000     -1.253657000     -1.102774000
H       -0.605573000     -1.525917000     -1.102288000
H        0.698076000     -0.856900000     -2.092820000
C        2.856179000      0.763958000      0.897662000
H        3.387475000      1.718182000      0.843249000
H        2.335483000      0.733957000      1.859471000
C        1.290304000     -2.522098000     -0.823629000
H        1.123475000     -3.216098000     -1.653176000
H        0.895555000     -3.015913000      0.071842000
C        3.879911000     -0.387765000      0.818222000
H        4.528092000     -0.315866000      1.697164000
H        4.527824000     -0.228785000     -0.051797000
C        3.288094000     -1.806644000      0.744993000
H        4.066808000     -2.492351000      1.089892000
H        2.477686000     -1.900295000      1.477326000
C        2.802626000     -2.300707000     -0.647603000
H        3.288865000     -3.258662000     -0.851109000
H        3.162828000     -1.622321000     -1.429802000
C       -2.150169000      0.262422000      0.117293000
C       -2.909107000     -0.193829000     -0.956547000
C       -3.488845000     -1.133131000      1.521196000
C       -3.925383000     -1.106706000     -0.709304000
H       -2.710536000      0.160435000     -1.959432000
H       -3.743612000     -1.525423000      2.501331000
H       -4.532913000     -1.476654000     -1.529972000
H        1.933097000      3.117019000     -0.517494000
C       -2.452498000     -0.220697000      1.387291000
H       -1.894978000      0.115303000      2.252224000
N       -4.221104000     -1.581123000      0.500654000
