# Supplementary material for: Uncovering the Key Role of Distortion in Bioorthogonal Tetrazine Tools That Defy the Reactivity/Stability Trade-Off
Source: J Am Chem Soc. 2022 May 2;144(18):8171–7. doi: 10.1021/jacs.2c01056 (PMC9100665; doi:10.1021/jacs.2c01056)
Supplement: Supplementary file 2 — ja2c01056_si_002.zip [file ja2c01056_si_002.zip › coordinates/4Pyr_TCO_TS.xyz]

39
C15N5H19
C       -1.043575000      1.215960000     -0.077560000
C        1.012191000      2.555892000     -0.378470000
C        1.863191000      0.599814000     -0.217640000
H        2.277150000      0.658595000     -1.223242000
C        0.790805000     -0.246285000     -0.051105000
H        0.512945000     -0.503744000      0.969219000
N        0.416030000      2.659467000      0.845477000
N       -0.638653000      1.948546000      1.000889000
N        0.236791000      2.405818000     -1.492386000
N       -0.821141000      1.700198000     -1.332513000
C        0.454671000     -1.258722000     -1.097589000
H       -0.602916000     -1.532079000     -1.091668000
H        0.695639000     -0.860986000     -2.088461000
C        2.860006000      0.764092000      0.896894000
H        3.388968000      1.719682000      0.842471000
H        2.342309000      0.731610000      1.860237000
C        1.296612000     -2.526181000     -0.823200000
H        1.128907000     -3.219146000     -1.653412000
H        0.906020000     -3.022289000      0.072779000
C        3.885838000     -0.385275000      0.812347000
H        4.537303000     -0.313050000      1.688851000
H        4.530146000     -0.223922000     -0.059933000
C        3.297097000     -1.805622000      0.739852000
H        4.078455000     -2.489609000      1.082208000
H        2.489037000     -1.901631000      1.474488000
C        2.808853000     -2.300539000     -0.651568000
H        3.297183000     -3.257025000     -0.856980000
H        3.164673000     -1.620703000     -1.434488000
C       -2.161648000      0.269800000      0.118358000
C       -2.911843000     -0.194258000     -0.958414000
C       -3.505436000     -1.123122000      1.520013000
C       -3.926941000     -1.109042000     -0.713524000
H       -2.707606000      0.155559000     -1.961733000
H       -3.765634000     -1.511449000      2.500300000
H       -4.527734000     -1.484966000     -1.536430000
H        1.937053000      3.101874000     -0.510103000
C       -2.470973000     -0.208196000      1.388721000
H       -1.920047000      0.133562000      2.255590000
N       -4.229446000     -1.578340000      0.496764000
