# Supplementary material for: Uncovering the Key Role of Distortion in Bioorthogonal Tetrazine Tools That Defy the Reactivity/Stability Trade-Off
Source: J Am Chem Soc. 2022 May 2;144(18):8171–7. doi: 10.1021/jacs.2c01056 (PMC9100665; doi:10.1021/jacs.2c01056)
Supplement: Supplementary file 2 — ja2c01056_si_002.zip [file ja2c01056_si_002.zip › coordinates/ethylene.xyz]

6
C2H4
C       -0.662289000     -0.000014000      0.000067000
H       -1.231714000      0.923896000     -0.000047000
C        0.662295000     -0.000004000      0.000011000
H        1.231804000     -0.923854000     -0.000112000
H        1.231691000      0.923895000     -0.000189000
H       -1.231819000     -0.923828000     -0.000122000
