# Supplementary material for: Uncovering the Key Role of Distortion in Bioorthogonal Tetrazine Tools That Defy the Reactivity/Stability Trade-Off
Source: J Am Chem Soc. 2022 May 2;144(18):8171–7. doi: 10.1021/jacs.2c01056 (PMC9100665; doi:10.1021/jacs.2c01056)
Supplement: Supplementary file 2 — ja2c01056_si_002.zip [file ja2c01056_si_002.zip › coordinates/MV.xyz]

15
C5N4H6
C       -0.128959000      0.059780000     -0.000014000
C        2.416440000     -0.086045000     -0.000043000
H        3.497144000     -0.143299000     -0.000085000
N        0.571383000      1.208217000      0.000058000
N        1.872213000      1.133466000      0.000023000
N        1.744036000     -1.228419000     -0.000011000
N        0.432572000     -1.154579000      0.000013000
C       -1.607284000      0.126398000     -0.000013000
C       -2.216067000      1.312298000     -0.000189000
H       -3.298110000      1.375458000     -0.000207000
H       -1.652086000      2.236164000     -0.000314000
C       -2.346676000     -1.181416000      0.000160000
H       -2.085109000     -1.779469000      0.876555000
H       -3.422848000     -1.006053000      0.000160000
H       -2.085142000     -1.779686000     -0.876095000
