# Supplementary material for: Uncovering the Key Role of Distortion in Bioorthogonal Tetrazine Tools That Defy the Reactivity/Stability Trade-Off
Source: J Am Chem Soc. 2022 May 2;144(18):8171–7. doi: 10.1021/jacs.2c01056 (PMC9100665; doi:10.1021/jacs.2c01056)
Supplement: Supplementary file 2 — ja2c01056_si_002.zip [file ja2c01056_si_002.zip › coordinates/MVE.xyz]

16
C5N4H6O
C        0.297236000      0.117322000      0.000252000
C        2.804722000     -0.294888000     -0.000119000
H        3.872939000     -0.468977000     -0.000369000
N        1.108015000      1.184854000      0.000031000
N        2.395379000      0.974742000     -0.000143000
N        2.012918000     -1.359747000     -0.000042000
N        0.716024000     -1.150992000      0.000126000
C       -1.166711000      0.373150000      0.000061000
C       -1.657572000      1.615457000     -0.000127000
H       -2.718534000      1.819541000     -0.000237000
H       -0.973004000      2.450221000     -0.000143000
O       -1.864585000     -0.775486000      0.000122000
C       -3.274549000     -0.670440000     -0.000036000
H       -3.651830000     -1.690389000      0.000055000
H       -3.629095000     -0.145939000      0.893811000
H       -3.628911000     -0.146167000     -0.894090000
