# Supplementary material for: Uncovering the Key Role of Distortion in Bioorthogonal Tetrazine Tools That Defy the Reactivity/Stability Trade-Off
Source: J Am Chem Soc. 2022 May 2;144(18):8171–7. doi: 10.1021/jacs.2c01056 (PMC9100665; doi:10.1021/jacs.2c01056)
Supplement: Supplementary file 2 — ja2c01056_si_002.zip [file ja2c01056_si_002.zip › coordinates/MVE_TCO_TS.xyz]

38
C13N4H20O
C        1.625426000      0.717691000      0.104746000
C        0.007368000      2.578134000      0.238501000
C       -1.330039000      0.872435000      0.181312000
H       -1.732033000      1.115789000      1.163762000
C       -0.500349000     -0.220983000      0.113081000
H       -0.272930000     -0.618065000     -0.873355000
N        0.625721000      2.422810000     -0.966566000
N        1.454097000      1.445555000     -1.037665000
N        0.694366000      2.310185000      1.385200000
N        1.529150000      1.338905000      1.312824000
C       -0.446591000     -1.200475000      1.241565000
H        0.516511000     -1.713101000      1.305545000
H       -0.610864000     -0.680961000      2.190970000
C       -2.225317000      1.198178000     -0.981031000
H       -2.503743000      2.255446000     -1.008690000
H       -1.706789000      0.971204000     -1.917285000
C       -1.565089000     -2.242666000      1.015686000
H       -1.597860000     -2.892398000      1.895982000
H       -1.286309000     -2.884120000      0.171382000
C       -3.504305000      0.341417000     -0.868138000
H       -4.095303000      0.504832000     -1.774875000
H       -4.112394000      0.716615000     -0.036433000
C       -3.282110000     -1.170410000     -0.679071000
H       -4.195927000     -1.669405000     -1.013458000
H       -2.499265000     -1.509470000     -1.367334000
C       -2.969570000     -1.666074000      0.762196000
H       -3.686672000     -2.454047000      1.008717000
H       -3.164064000     -0.862289000      1.481853000
H       -0.748278000      3.350171000      0.299884000
C        2.452811000     -0.510822000      0.015750000
C        3.245182000     -0.914528000      1.010381000
H        3.298325000     -0.313115000      1.905776000
H        3.842473000     -1.813332000      0.954091000
O        2.252026000     -1.130375000     -1.165092000
C        2.981273000     -2.317499000     -1.402708000
H        2.695093000     -2.654912000     -2.396408000
H        4.059085000     -2.127159000     -1.374801000
H        2.729257000     -3.087258000     -0.664746000
