# Supplementary material for: Uncovering the Key Role of Distortion in Bioorthogonal Tetrazine Tools That Defy the Reactivity/Stability Trade-Off
Source: J Am Chem Soc. 2022 May 2;144(18):8171–7. doi: 10.1021/jacs.2c01056 (PMC9100665; doi:10.1021/jacs.2c01056)
Supplement: Supplementary file 2 — ja2c01056_si_002.zip [file ja2c01056_si_002.zip › coordinates/MV_TCO_TS.xyz]

37
C13N4H20
C        1.908251000     -0.194520000     -0.003126000
C        0.628795000     -2.222386000     -0.640127000
C       -0.974555000     -0.875374000     -0.325890000
H       -1.300055000     -0.966548000     -1.361155000
C       -0.387245000      0.321425000      0.018518000
H       -0.291514000      0.537152000      1.080483000
N        1.183039000     -2.244768000      0.606402000
N        1.821653000     -1.182450000      0.936604000
N        1.294415000     -1.595606000     -1.657659000
N        1.944811000     -0.545003000     -1.325775000
C       -0.497332000      1.503646000     -0.886773000
H        0.342918000      2.192873000     -0.772797000
H       -0.520555000      1.169214000     -1.928871000
C       -1.834812000     -1.592931000      0.678399000
H       -1.893149000     -2.667061000      0.480992000
H       -1.410810000     -1.468374000      1.679327000
C       -1.810577000      2.245324000     -0.548240000
H       -1.937817000      3.045979000     -1.283618000
H       -1.699100000      2.738598000      0.424557000
C       -3.255020000     -0.993011000      0.629913000
H       -3.837311000     -1.452336000      1.434961000
H       -3.738028000     -1.297174000     -0.306282000
C       -3.342919000      0.538673000      0.759137000
H       -4.353932000      0.768733000      1.106626000
H       -2.678673000      0.873353000      1.564482000
C       -3.080840000      1.376810000     -0.524801000
H       -3.929669000      2.052459000     -0.662150000
H       -3.087525000      0.722273000     -1.404241000
H        0.041839000     -3.087810000     -0.919517000
C        2.516642000      1.087225000      0.417412000
C        2.971582000      1.947443000     -0.493307000
C        2.574008000      1.351435000      1.895179000
H        2.924875000      1.720846000     -1.551169000
H        3.174576000      0.593473000      2.402201000
H        3.413192000      2.890618000     -0.191890000
H        3.001165000      2.335757000      2.090415000
H        1.576266000      1.310209000      2.342883000
