# Supplementary material for: Uncovering the Key Role of Distortion in Bioorthogonal Tetrazine Tools That Defy the Reactivity/Stability Trade-Off
Source: J Am Chem Soc. 2022 May 2;144(18):8171–7. doi: 10.1021/jacs.2c01056 (PMC9100665; doi:10.1021/jacs.2c01056)
Supplement: Supplementary file 2 — ja2c01056_si_002.zip [file ja2c01056_si_002.zip › coordinates/Ph.xyz]

18
C8N4H6
C       -0.681558000      0.000000000      0.000002000
C       -1.382941000      1.207839000     -0.000293000
H       -0.834011000      2.140650000     -0.000541000
C        0.795303000      0.000000000      0.000006000
C        3.345522000      0.000000000     -0.000004000
N        1.427529000     -1.182745000     -0.000393000
N        2.735259000     -1.182298000     -0.000406000
N        2.735259000      1.182298000      0.000403000
N        1.427529000      1.182745000      0.000397000
H        4.427745000      0.000000000     -0.000006000
C       -1.382941000     -1.207839000      0.000295000
H       -0.834011000     -2.140650000      0.000545000
C       -2.769856000     -1.204166000      0.000298000
H       -3.309335000     -2.143947000      0.000542000
C       -3.465443000      0.000000000     -0.000002000
H       -4.549469000      0.000000000     -0.000004000
C       -2.769856000      1.204166000     -0.000300000
H       -3.309335000      2.143948000     -0.000546000
