# Supplementary material for: Uncovering the Key Role of Distortion in Bioorthogonal Tetrazine Tools That Defy the Reactivity/Stability Trade-Off
Source: J Am Chem Soc. 2022 May 2;144(18):8171–7. doi: 10.1021/jacs.2c01056 (PMC9100665; doi:10.1021/jacs.2c01056)
Supplement: Supplementary file 2 — ja2c01056_si_002.zip [file ja2c01056_si_002.zip › coordinates/Ph_ethylene_TS.xyz]

24
C10N4H10
C        0.451331000      0.000053000     -0.387805000
C        2.927869000      0.000059000     -0.410977000
C        2.511141000     -0.000218000      1.645863000
H        3.059837000     -0.919518000      1.815283000
C        1.138961000     -0.000232000      1.721244000
H        0.598257000      0.919164000      1.909479000
N        2.333400000      1.178267000     -0.775399000
N        1.055772000      1.175959000     -0.756117000
N        2.333403000     -1.178052000     -0.775713000
N        1.055775000     -1.175755000     -0.756431000
C       -1.021069000      0.000029000     -0.219031000
C       -1.715371000     -1.205778000     -0.123940000
C       -3.091161000      1.203017000      0.059504000
C       -3.091135000     -1.203040000      0.059349000
H       -1.172226000     -2.139245000     -0.204653000
C       -3.782158000     -0.000025000      0.151874000
H       -3.625411000      2.143523000      0.128532000
H       -3.625364000     -2.143567000      0.128256000
H       -4.856632000     -0.000047000      0.295246000
H        4.009198000      0.000057000     -0.380702000
C       -1.715397000      1.205809000     -0.123783000
H       -1.172272000      2.139298000     -0.204377000
H        0.598264000     -0.919684000      1.909227000
H        3.059834000      0.919038000      1.815534000
