# Supplementary material for: Uncovering the Key Role of Distortion in Bioorthogonal Tetrazine Tools That Defy the Reactivity/Stability Trade-Off
Source: J Am Chem Soc. 2022 May 2;144(18):8171–7. doi: 10.1021/jacs.2c01056 (PMC9100665; doi:10.1021/jacs.2c01056)
Supplement: Supplementary file 2 — ja2c01056_si_002.zip [file ja2c01056_si_002.zip › coordinates/Ph_TCO_consistent_geometry.xyz]

40
C16N4H20
C       -1.019243000      1.221107000     -0.073421000
C        1.042661000      2.563969000     -0.371066000
C        1.874254000      0.587007000     -0.220809000
H        2.287624000      0.646644000     -1.226559000
C        0.785291000     -0.236899000     -0.056988000
H        0.508281000     -0.497593000      0.962576000
N        0.450210000      2.658281000      0.853905000
N       -0.608403000      1.952341000      1.007056000
N        0.266004000      2.419321000     -1.483234000
N       -0.794685000      1.717080000     -1.325897000
C        0.435635000     -1.244546000     -1.104925000
H       -0.626645000     -1.498825000     -1.099761000
H        0.683747000     -0.849261000     -2.095148000
C        2.873057000      0.734173000      0.893345000
H        3.416876000      1.681599000      0.841014000
H        2.354485000      0.707743000      1.856452000
C        1.256263000     -2.525263000     -0.831786000
H        1.077787000     -3.216011000     -1.661875000
H        0.857910000     -3.015287000      0.064323000
C        3.880901000     -0.430975000      0.807601000
H        4.533381000     -0.371008000      1.684408000
H        4.527926000     -0.278655000     -0.064401000
C        3.269122000     -1.841456000      0.732276000
H        4.039128000     -2.539137000      1.073121000
H        2.459348000     -1.925024000      1.466464000
C        2.772252000     -2.324957000     -0.660130000
H        3.245750000     -3.288398000     -0.868535000
H        3.138094000     -1.648145000     -1.441076000
C       -2.147036000      0.284971000      0.119110000
C       -2.911388000     -0.138705000     -0.968398000
C       -3.465654000     -1.112985000      1.576334000
C       -3.947360000     -1.043596000     -0.780025000
H       -2.688268000      0.249433000     -1.954214000
H       -3.680394000     -1.490521000      2.569410000
H       -4.539570000     -1.365408000     -1.628895000
H        1.969985000      3.106369000     -0.501116000
C       -2.430876000     -0.207095000      1.393378000
H       -1.840855000      0.131427000      2.236491000
C       -4.225815000     -1.534311000      0.490457000
H       -5.033944000     -2.242286000      0.634862000
