# Supplementary material for: Uncovering the Key Role of Distortion in Bioorthogonal Tetrazine Tools That Defy the Reactivity/Stability Trade-Off
Source: J Am Chem Soc. 2022 May 2;144(18):8171–7. doi: 10.1021/jacs.2c01056 (PMC9100665; doi:10.1021/jacs.2c01056)
Supplement: Supplementary file 2 — ja2c01056_si_002.zip [file ja2c01056_si_002.zip › coordinates/Ph_TCO_TS.xyz]

40
C16N4H20
C       -1.027318000      1.224024000     -0.069632000
C        1.047518000      2.546621000     -0.362955000
C        1.872481000      0.591838000     -0.219221000
H        2.284438000      0.646255000     -1.225949000
C        0.789575000     -0.241366000     -0.050833000
H        0.513519000     -0.499023000      0.969785000
N        0.450659000      2.650303000      0.861006000
N       -0.612340000      1.951387000      1.011848000
N        0.268372000      2.414045000     -1.476962000
N       -0.796404000      1.718574000     -1.321621000
C        0.436809000     -1.248849000     -1.096646000
H       -0.625247000     -1.504424000     -1.085622000
H        0.679488000     -0.853219000     -2.088078000
C        2.877558000      0.735811000      0.891164000
H        3.419458000      1.684377000      0.838688000
H        2.363363000      0.706877000      1.856539000
C        1.260974000     -2.528429000     -0.828027000
H        1.079812000     -3.218752000     -1.657838000
H        0.867849000     -3.019697000      0.069660000
C        3.887020000     -0.426793000      0.798461000
H        4.544805000     -0.365722000      1.671237000
H        4.528473000     -0.272480000     -0.077320000
C        3.278813000     -1.838974000      0.726350000
H        4.052326000     -2.534336000      1.063955000
H        2.472679000     -1.924732000      1.464316000
C        2.777179000     -2.324632000     -0.663503000
H        3.251920000     -3.287138000     -0.873295000
H        3.138002000     -1.647524000     -1.446530000
C       -2.155824000      0.289184000      0.119886000
C       -2.912512000     -0.139992000     -0.970906000
C       -3.482482000     -1.104335000      1.574136000
C       -3.948773000     -1.045194000     -0.785620000
H       -2.683372000      0.244383000     -1.956843000
H       -3.703319000     -1.478068000      2.567323000
H       -4.534982000     -1.371201000     -1.637056000
H        1.974321000      3.090379000     -0.491757000
C       -2.447386000     -0.198209000      1.394311000
H       -1.862982000      0.144148000      2.239765000
C       -4.235141000     -1.530899000      0.485042000
H       -5.043493000     -2.239101000      0.627066000
