# Supplementary material for: Uncovering the Key Role of Distortion in Bioorthogonal Tetrazine Tools That Defy the Reactivity/Stability Trade-Off
Source: J Am Chem Soc. 2022 May 2;144(18):8171–7. doi: 10.1021/jacs.2c01056 (PMC9100665; doi:10.1021/jacs.2c01056)
Supplement: Supplementary file 2 — ja2c01056_si_002.zip [file ja2c01056_si_002.zip › coordinates/TCO.xyz]

22
C8H14
C        0.530935000     -1.363992000      0.399968000
H        0.371314000     -1.337388000      1.478334000
C       -0.530932000     -1.363992000     -0.399969000
H       -0.371311000     -1.337384000     -1.478335000
C       -1.867939000     -0.905779000      0.078584000
H       -2.708829000     -1.356767000     -0.456424000
H       -1.988585000     -1.124888000      1.144816000
C        1.867941000     -0.905777000     -0.078584000
H        2.708831000     -1.356763000      0.456424000
H        1.988587000     -1.124884000     -1.144815000
C       -1.881596000      0.632788000     -0.131520000
H       -2.787499000      1.038925000      0.331440000
H       -1.966663000      0.842648000     -1.204566000
C        1.881595000      0.632790000      0.131521000
H        2.787496000      1.038930000     -0.331438000
H        1.966660000      0.842651000      1.204567000
C        0.653496000      1.385809000     -0.426020000
H        0.961407000      2.427634000     -0.559097000
H        0.435037000      1.016854000     -1.434557000
C       -0.653499000      1.385809000      0.426020000
H       -0.961411000      2.427634000      0.559095000
H       -0.435040000      1.016857000      1.434558000
