# Supplementary material for: Uncovering the Key Role of Distortion in Bioorthogonal Tetrazine Tools That Defy the Reactivity/Stability Trade-Off
Source: J Am Chem Soc. 2022 May 2;144(18):8171–7. doi: 10.1021/jacs.2c01056 (PMC9100665; doi:10.1021/jacs.2c01056)
Supplement: Supplementary file 2 — ja2c01056_si_002.zip [file ja2c01056_si_002.zip › coordinates/Me2Pyr.xyz]

20
C8N5H7
C        1.156534000     -0.007036000      0.008755000
C        1.847464000      1.199200000      0.108492000
C        3.088614000     -1.204402000     -0.129292000
C        3.233813000      1.166181000      0.088525000
H        1.301957000      2.128739000      0.196882000
C        3.871926000     -0.059183000     -0.032081000
H        3.552184000     -2.181250000     -0.229865000
H        3.804269000      2.084113000      0.166738000
H        4.952105000     -0.133349000     -0.052554000
C       -0.332351000     -0.014356000      0.027343000
C       -2.896004000      0.007042000     -0.004281000
N       -0.968218000     -1.182483000      0.182551000
N       -2.273463000     -1.167912000      0.164160000
N       -2.259675000      1.176261000     -0.108930000
N       -0.950772000      1.161155000     -0.095294000
N        1.760224000     -1.189768000     -0.109683000
C       -4.385755000      0.002520000     -0.070666000
H       -4.793922000     -0.668329000      0.685743000
H       -4.769358000      1.011432000      0.071991000
H       -4.709364000     -0.361939000     -1.049333000
