# Supplementary material for: Uncovering the Key Role of Distortion in Bioorthogonal Tetrazine Tools That Defy the Reactivity/Stability Trade-Off
Source: J Am Chem Soc. 2022 May 2;144(18):8171–7. doi: 10.1021/jacs.2c01056 (PMC9100665; doi:10.1021/jacs.2c01056)
Supplement: Supplementary file 2 — ja2c01056_si_002.zip [file ja2c01056_si_002.zip › coordinates/Me3Pyr.xyz]

20
C8N5H7
C        1.140795000      0.012799000      0.000000000
C        1.859261000     -1.184837000      0.000011000
H        1.328054000     -2.130160000      0.000022000
C       -0.335108000      0.009255000      0.000004000
C       -2.903057000      0.006271000      0.000002000
N       -0.966822000      1.185641000      0.000021000
N       -2.275583000      1.185353000      0.000021000
N       -2.269225000     -1.174754000     -0.000009000
N       -0.965803000     -1.173314000     -0.000009000
C        1.855443000      1.209596000     -0.000012000
H        1.326351000      2.154256000     -0.000020000
C        3.238589000      1.155568000     -0.000015000
H        3.833190000      2.060372000     -0.000024000
C        3.855480000     -0.089827000     -0.000003000
H        4.938880000     -0.165634000     -0.000005000
N        3.187935000     -1.243990000      0.000010000
C       -4.394426000     -0.005380000     -0.000012000
H       -4.764166000     -0.533586000      0.881217000
H       -4.773545000      1.014920000      0.000086000
H       -4.764148000     -0.533396000     -0.881363000
