# Supplementary material for: Uncovering the Key Role of Distortion in Bioorthogonal Tetrazine Tools That Defy the Reactivity/Stability Trade-Off
Source: J Am Chem Soc. 2022 May 2;144(18):8171–7. doi: 10.1021/jacs.2c01056 (PMC9100665; doi:10.1021/jacs.2c01056)
Supplement: Supplementary file 2 — ja2c01056_si_002.zip [file ja2c01056_si_002.zip › coordinates/Me4Pyr.xyz]

20
C8N5H7
C       -1.137293000      0.000006000     -0.004767000
C       -1.851044000     -1.195507000      0.000109000
C       -3.237614000     -1.137162000      0.009876000
H       -1.335402000     -2.146414000     -0.003674000
H       -3.818977000     -2.054194000      0.013949000
C        0.343228000      0.000022000     -0.013070000
C        2.908757000      0.000029000     -0.003719000
N        0.972167000      1.179085000     -0.019902000
N        2.278425000      1.180609000     -0.016291000
N        2.278414000     -1.180573000     -0.016298000
N        0.972185000     -1.179061000     -0.019904000
C       -1.851066000      1.195506000      0.000106000
H       -1.335442000      2.146422000     -0.003679000
N       -3.932988000     -0.000020000      0.014820000
C       -3.237635000      1.137135000      0.009873000
H       -3.819015000      2.054156000      0.013944000
C        4.399058000     -0.000024000      0.035627000
H        4.738070000     -0.002153000      1.075448000
H        4.787534000     -0.894128000     -0.450354000
H        4.787473000      0.895999000     -0.446823000
