# Supplementary material for: Uncovering the Key Role of Distortion in Bioorthogonal Tetrazine Tools That Defy the Reactivity/Stability Trade-Off
Source: J Am Chem Soc. 2022 May 2;144(18):8171–7. doi: 10.1021/jacs.2c01056 (PMC9100665; doi:10.1021/jacs.2c01056)
Supplement: Supplementary file 2 — ja2c01056_si_002.zip [file ja2c01056_si_002.zip › coordinates/MePh.xyz]

21
C9N4H8
C       -1.132840000      0.000018000     -0.005321000
C       -1.834613000     -1.207293000     -0.000190000
H       -1.285439000     -2.140032000     -0.004517000
C        0.345130000      0.000071000     -0.014166000
C        2.916591000      0.000092000     -0.002994000
N        0.979674000      1.179001000     -0.021396000
N        2.285853000      1.179442000     -0.016649000
N        2.285817000     -1.179330000     -0.016770000
N        0.979730000     -1.178922000     -0.021490000
C       -1.834681000      1.207291000     -0.000272000
H       -1.285571000      2.140067000     -0.004664000
C       -3.221784000      1.203778000      0.010160000
H       -3.761005000      2.143801000      0.014130000
C       -3.917823000     -0.000062000      0.015500000
H       -5.001843000     -0.000094000      0.023722000
C       -3.221717000     -1.203861000      0.010239000
H       -3.760882000     -2.143915000      0.014241000
C        4.407756000     -0.000080000      0.038176000
H        4.747753000     -0.006869000      1.077648000
H        4.796792000     -0.891687000     -0.452246000
H        4.796570000      0.897674000     -0.440977000
